# Supplementary material for: Molecular Characterization and Pathogenicity Analysis of Porcine Rotavirus A
Source: Viruses. 2024 Nov 27;16(12):1842. doi: 10.3390/v16121842 (PMC11680200; doi:10.3390/v16121842)
Supplement: Supplementary file 1 [file viruses-16-01842-s001.zip]

Archive with 1 entries (1 files):
- viruses-3287153-supplementary.pdf
